# Supplementary material for: A pathway towards high-quality development of the manufacturing industry: Does scientific and technological talent matter?
Source: PLoS One. 2024 Mar 18;19(3):e0294873. doi: 10.1371/journal.pone.0294873 (PMC10947903; doi:10.1371/journal.pone.0294873)
Supplement: S1 Data — (XLSX) [file pone.0294873.s001.xlsx]

## Sheet: Sheet1
id	year	The Explained Variables	Core explanatory variables	Replace core explanatory variables	Control variables								Mediating variables
		Mhf	Rdt	Rdt1	Gov	Ubr	Lnf	Inv	Fdi	Fin	Mar	Is	Agg	Con
1	2012	0.226002	0.328938	5.04446	0.2061	0.8629	0.001035	0.3419	6.22974	7.16058	8.895	3.36758	1.07113	0.276
1	2013	0.23095	0.353476	5.05796	0.2108	0.8639	0.001021	0.3458	6.26894	7.04726	9.282	3.44334	1.06872	0.279
1	2014	0.251163	0.384248	5.06304	0.2121	0.865	0.001004	0.3246	6.31962	7.20769	9.212	3.65848	1.06986	0.282
1	2015	0.230516	0.389594	5.07698	0.2493	0.8671	0.001001	0.3257	6.69637	8.13103	9.192	4.03548	1.07216	0.307
1	2016	0.255295	0.4138	5.1365	0.2496	0.8676	0.001002	0.3095	6.76319	7.87515	9.171	4.16526	1.07138	0.306
1	2017	0.242574	0.451943	5.19894	0.2436	0.8693	0.001012	0.2988	7.40407	7.62601	9.236	4.23668	1.07307	0.317
1	2018	0.244784	0.482665	5.19921	0.2464	0.8709	0.001017	0.2609	7.04362	7.50581	9.239	4.34759	1.0703	0.302
1	2019	0.262536	0.531016	5.35635	0.2094	0.8735	0.001023	0.218	6.88805	7.00957	9.512	5.16924	1.06187	0.303
1	2020	0.272216	0.549981	5.3763	0.1971	0.8755	0.001019	0.2183	6.88025	7.54489	9.813	5.29682	1.0592	0.346
1	2021	0.339038	0.601802	5.37537	0.1789	0.875	0.001019	0.2053	6.9116	7.17103	10.123	4.52489	1.06178	0.349
2	2012	0.190516	0.134729	4.51907	0.1662	0.8155	0.001118	0.6154	6.85426	3.00069	10.07	0.909157	0.816399	0.293
2	2013	0.196431	0.148163	4.62389	0.1765	0.8229	0.001113	0.6322	6.94914	3.05874	10.937	0.948926	0.821708	0.288
2	2014	0.201468	0.159354	4.74337	0.1834	0.8255	0.001127	0.6688	7.05527	3.05216	11.015	1.00819	0.831372	0.283
2	2015	0.202006	0.176137	4.81632	0.1954	0.8288	0.001154	0.7154	7.18261	3.27388	10.459	1.11954	0.857944	0.292
2	2016	0.199515	0.174426	4.81039	0.2068	0.8327	0.001164	0.7145	6.50862	3.28878	10.303	1.33316	0.879661	0.313
2	2017	0.183926	0.176001	4.76618	0.177	0.8357	0.00117	0.6086	6.57399	3.37176	10.281	1.42049	0.911196	0.317
2	2018	0.17939	0.178625	4.75514	0.165	0.8395	0.001179	0.5666	5.77148	3.45929	10.402	1.44907	0.904205	0.34
2	2019	0.175352	0.188706	4.64333	0.2521	0.8431	0.001162	0.8545	5.78815	4.60367	9.417	1.80108	0.9103	0.34
2	2020	0.170762	0.191677	4.58802	0.2238	0.847	0.001183	0.8815	5.78882	5.1836	9.762	1.88787	0.907069	0.347
2	2021	0.205572	0.216876	4.79521	0.2007	0.8488	0.001114	0.8289	5.85126	4.9033	10.12	1.64245	0.902771	0.385
3	2012	0.130011	0.077334	2.84491	0.1535	0.466	0.002245	0.7398	5.90381	2.09125	6.622	0.670171	0.843798	0.299
3	2013	0.152894	0.078889	2.93119	0.155	0.4802	0.002394	0.8155	5.98968	2.24547	6.859	0.680045	0.863049	0.314
3	2014	0.174735	0.081791	3.05259	0.159	0.4936	0.002447	0.9066	5.96977	2.44098	6.969	0.730097	0.872471	0.329
3	2015	0.165835	0.086715	3.10593	0.189	0.5167	0.002513	0.988	5.95262	2.73555	7.592	0.832689	0.87592	0.333
3	2016	0.166964	0.093465	3.17011	0.1886	0.5387	0.002555	0.99	6.19127	2.9209	7.201	0.873092	0.876558	0.333
3	2017	0.176694	0.097935	3.22127	0.1952	0.5574	0.002587	0.9821	6.35123	3.05049	7.637	0.949131	0.880181	0.34
3	2018	0.209318	0.103064	3.12457	0.2146	0.5733	0.002603	0.9834	6.39848	3.15616	8.104	1.03692	0.885119	0.337
3	2019	0.187669	0.117944	3.20234	0.2367	0.5877	0.002645	1.0743	6.52115	3.59876	8.493	1.32297	0.888682	0.338
3	2020	0.187715	0.128088	3.26881	0.2492	0.6007	0.002743	1.0749	6.61792	3.90811	8.717	1.37746	0.886066	0.375
3	2021	0.223108	0.142674	3.3548	0.2192	0.6114	0.002782	0.9925	6.61876	3.88654	8.946	1.22198	0.888855	0.384
4	2012	0.104525	0.054483	3.00865	0.2278	0.5132	0.003884	0.7317	5.06292	3.06756	5.798	0.695671	0.831702	0.322
4	2013	0.119634	0.062667	3.03975	0.2392	0.5288	0.003943	0.871	5.15804	3.23664	6.155	0.74135	0.833006	0.332
4	2014	0.106454	0.062563	3.04214	0.2418	0.543	0.00398	0.9681	5.2003	3.38614	6.204	0.902252	0.838323	0.342
4	2015	0.107587	0.064439	2.93226	0.2681	0.5587	0.004007	1.1024	5.18596	3.66622	6.522	1.30703	0.843829	0.361
4	2016	0.119422	0.066601	2.97246	0.2627	0.5727	0.004044	1.0879	5.04295	3.87727	6.057	1.43898	0.841902	0.375
4	2017	0.153842	0.074251	3.10279	0.2419	0.5859	0.004071	0.389	4.73741	3.53832	6.897	1.18461	0.837223	0.376
4	2018	0.157049	0.080827	3.07547	0.2547	0.5985	0.004092	0.3796	5.05167	3.57024	7.177	1.26789	0.838052	0.366
4	2019	0.156954	0.087278	3.11485	0.2767	0.6129	0.004126	0.4099	4.54067	3.90568	6.74	1.17386	0.859019	0.375
4	2020	0.159608	0.094818	3.23907	0.2895	0.6253	0.004134	0.4373	4.75883	4.14334	6.977	1.17646	0.854913	0.378
4	2021	0.224074	0.109016	3.36936	0.2235	0.6342	0.004155	0.3714	4.69753	3.5869	7.222	0.899858	0.850742	0.38
5	2012	0.096506	0.045031	2.83498	0.2157	0.5842	0.006648	0.7478	5.57463	1.56776	6.641	0.639721	0.903612	0.315
5	2013	0.116595	0.049785	2.98062	0.2179	0.5982	0.006823	0.8404	5.70348	1.66405	6.437	0.676866	0.87112	0.328
5	2014	0.114733	0.054115	3.02042	0.2183	0.6097	0.007031	0.99	5.54622	1.75376	6.158	0.770034	0.833346	0.341
5	2015	0.104928	0.05529	3.03399	0.2385	0.6209	0.007189	0.7684	5.34552	1.97506	5.805	0.80145	0.853099	0.351
5	2016	0.118582	0.058396	3.1104	0.2489	0.634	0.00805	0.8319	5.57398	2.23557	5.807	0.92792	0.846832	0.347
5	2017	0.137914	0.058521	2.99773	0.2814	0.646	0.008196	0.8706	5.35964	2.75896	5.993	1.25737	0.843419	0.359
5	2018	0.142413	0.059071	2.83321	0.2794	0.6551	0.008365	0.5811	5.34244	2.62282	6.181	1.28217	0.847842	0.364
5	2019	0.125494	0.065752	2.80578	0.2963	0.6646	0.008534	0.6228	4.9571	2.71489	5.812	1.25101	0.847411	0.373
5	2020	0.128921	0.068507	2.97246	0.3036	0.6748	0.008748	0.6083	4.83391	2.77763	6.061	1.23276	0.854778	0.39
5	2021	0.195541	0.078201	3.03975	0.2554	0.6821	0.008858	0.5652	3.01447	2.56716	6.32	0.950993	0.875514	0.411
6	2012	0.135461	0.109567	3.47816	0.1835	0.6565	0.002414	0.8788	7.43326	2.47963	8.052	0.715024	0.867824	0.309
6	2013	0.145698	0.113992	3.56586	0.191	0.6645	0.002543	0.9226	7.49471	2.54068	8.486	0.734895	0.857608	0.316
6	2014	0.145622	0.117065	3.61953	0.1775	0.6705	0.002648	0.8639	7.42926	2.62262	8.625	0.831178	0.889877	0.323
6	2015	0.130158	0.113793	3.46542	0.1563	0.6805	0.002775	0.625	5.77751	2.93142	8.575	1.01542	0.889181	0.337
6	2016	0.144019	0.113781	3.47661	0.2058	0.6887	0.002787	0.3008	5.29433	4.0625	8.217	1.33239	0.892138	0.361
6	2017	0.146145	0.118011	3.52489	0.2084	0.6949	0.002846	0.2852	5.8867	4.08077	8.506	1.33776	0.894937	0.373
6	2018	0.152774	0.126301	3.57599	0.2108	0.7026	0.002866	0.2735	5.78065	4.10822	8.753	1.32238	0.899184	0.371
6	2019	0.14984	0.13533	3.61738	0.2306	0.7121	0.002918	0.2788	5.43473	4.50753	9.252	1.38497	0.905221	0.37
6	2020	0.146025	0.145046	3.69561	0.2395	0.7214	0.003076	0.2837	5.15608	4.7859	9.564	1.42853	0.900357	0.375
6	2021	0.192862	0.16435	3.80243	0.2139	0.7281	0.003112	0.265	5.33005	4.46382	9.886	1.31005	0.90192	0.389
7	2012	0.1064	0.065861	3.34251	0.207	0.5454	0.003454	0.7967	4.64507	1.83108	6.948	0.650856	0.902236	0.343
7	2013	0.108536	0.068926	3.33042	0.2104	0.5574	0.003531	0.7649	4.72459	1.95287	7.336	0.672752	0.896151	0.35
7	2014	0.117409	0.072655	3.37622	0.2111	0.5681	0.003634	0.8215	4.79387	2.10006	7.323	0.685168	0.845742	0.357
7	2015	0.11177	0.079776	3.43302	0.2288	0.5764	0.003724	0.9034	4.88642	2.39653	7.618	0.779527	0.833777	0.365
7	2016	0.121053	0.08297	3.43946	0.2427	0.5875	0.003993	0.9422	5.01758	2.58141	7.661	0.895557	0.831298	0.379
7	2017	0.116332	0.087002	3.49832	0.2493	0.5971	0.004113	0.8889	5.26851	2.6446	8.358	0.978874	0.828182	0.381
7	2018	0.110495	0.092097	3.25192	0.2514	0.6085	0.004243	0.8953	5.28528	2.71206	8.262	1.17036	0.827462	0.389
7	2019	0.119538	0.096787	3.43205	0.3354	0.6163	0.004359	0.9645	5.23268	3.84061	7.481	1.52478	0.83537	0.394
7	2020	0.111998	0.103609	3.46355	0.3352	0.6264	0.004493	0.9949	5.13542	4.0499	7.756	1.48677	0.841672	0.399
7	2021	0.155417	0.110422	3.60141	0.2793	0.6336	0.004577	1.0272	5.09657	4.09551	8.04	1.44987	0.855446	0.413
8	2012	0.101296	0.072523	3.18924	0.2316	0.5688	0.004272	0.7081	5.52926	1.91602	6.665	0.917633	1.00784	0.303
8	2013	0.103851	0.071352	3.19786	0.2331	0.5804	0.00437	0.7923	5.66125	2.04022	7.922	1.00502	0.858728	0.318
8	2014	0.104253	0.074388	3.19663	0.2283	0.5922	0.004504	0.6536	5.75793	2.17073	7.968	1.24154	0.85548	0.333
8	2015	0.088941	0.077582	3.13245	0.2666	0.6047	0.004625	0.6751	5.84462	2.48174	7.629	1.59482	0.859686	0.357
8	2016	0.099701	0.080403	3.14802	0.2748	0.6109	0.00475	0.6921	5.9704	2.59351	6.787	1.88946	0.866473	0.375
8	2017	0.098891	0.079791	3.04357	0.2918	0.619	0.004884	0.7101	5.98006	2.69285	7.876	2.18609	0.871358	0.377
8	2018	0.098728	0.081928	2.90471	0.2858	0.6346	0.005023	0.6577	5.97533	2.77957	7.975	2.31453	0.87705	0.38
8	2019	0.111485	0.087074	3.06152	0.3682	0.6462	0.005183	0.8403	3.62369	3.60595	7.097	1.8851	0.884537	0.399
8	2020	0.1035	0.086317	3.04309	0.3978	0.6561	0.005301	0.8651	3.61757	3.95638	7.432	1.94537	0.884329	0.37
8	2021	0.147437	0.10015	3.16758	0.3431	0.6569	0.005389	0.8475	3.65607	3.94708	7.782	1.87178	0.904503	0.394
9	2012	0.207619	0.212821	4.46637	0.2073	0.893	0.000521	0.2536	6.86543	5.17982	10.068	1.55309	0.879239	0.268
9	2013	0.212315	0.226124	4.52894	0.2076	0.896	0.000515	0.2589	6.94622	5.20732	10.275	1.67482	0.889299	0.272
9	2014	0.229716	0.236386	4.56435	0.2089	0.893	0.000523	0.2553	7.01742	5.16802	10.766	1.87026	0.931477	0.276
9	2015	0.237667	0.259639	4.59269	0.2464	0.8853	0.000537	0.2529	7.04726	6.25502	11.113	2.13023	0.992426	0.293
9	2016	0.256282	0.278747	4.63725	0.2455	0.89	0.000539	0.2398	7.11457	6.05044	11.225	2.33907	1.00053	0.297
9	2017	0.257197	0.291523	4.66692	0.2464	0.891	0.000539	0.2366	7.04608	5.86439	11.233	2.27117	1.00324	0.285
9	2018	0.246446	0.316219	4.69675	0.2556	0.8913	0.000529	0.2333	7.04299	5.94815	11.379	2.34707	1.00415	0.3
9	2019	0.266855	0.337999	4.77272	0.2144	0.8922	0.000524	0.21	7.18085	5.57362	11.104	2.69462	1.00502	0.307
9	2020	0.268753	0.357459	4.85826	0.2094	0.893	0.000518	0.2284	7.24107	6.21459	11.544	2.75112	1.00808	0.336
9	2021	0.302867	0.410825	4.93166	0.1951	0.893	0.000526	0.2209	7.28268	6.29096	12.001	2.76572	1.00965	0.366
10	2012	0.343155	0.309759	4.21405	0.13	0.6301	0.001898	0.5708	7.72193	2.40285	10.597	0.86712	0.891874	0.318
10	2013	0.366943	0.332338	4.33755	0.1305	0.6439	0.001906	0.6087	7.63037	2.46749	10.76	0.908146	1.01712	0.327
10	2014	0.399271	0.353055	4.40305	0.1302	0.657	0.001902	0.6443	7.45627	2.50903	10.733	0.991735	0.857803	0.336
10	2015	0.444881	0.376749	4.43248	0.1382	0.6749	0.00191	0.6596	7.32114	2.66328	10.578	1.06371	0.869263	0.332
10	2016	0.455844	0.403468	4.50877	0.129	0.6893	0.001877	0.6417	7.39647	2.7422	9.639	1.11762	0.862494	0.332
10	2017	0.458889	0.405386	4.49469	0.1237	0.7018	0.001882	0.6204	7.43667	2.70242	9.656	1.1168	0.862977	0.33
10	2018	0.495139	0.420725	4.54351	0.1259	0.7119	0.001879	0.607	7.43459	2.75864	9.746	1.14441	0.863246	0.325
10	2019	0.515802	0.456172	4.66344	0.1262	0.7247	0.001888	0.5929	7.49675	2.87226	11.494	1.15347	0.862133	0.331
10	2020	0.56523	0.469329	4.68102	0.1332	0.7344	0.001865	0.5768	7.57944	3.18445	11.934	1.21999	0.864785	0.366
10	2021	0.615895	0.52111	4.85172	0.1253	0.7394	0.001858	0.5387	7.52901	3.236	12.39	1.15627	0.884033	0.376
11	2012	0.304823	0.230586	4.19525	0.1201	0.6291	0.001998	0.5091	6.71538	3.64018	9.86	0.905569	0.851087	0.297
11	2013	0.341586	0.229827	4.27555	0.1253	0.6394	0.001995	0.5504	6.77639	3.68336	10.053	0.939857	0.88517	0.308
11	2014	0.370605	0.233771	4.32427	0.1284	0.6496	0.001976	0.604	6.8777	3.74886	10.335	1.00238	0.877004	0.319
11	2015	0.376093	0.244491	4.40428	0.155	0.6632	0.001972	0.6371	6.96258	3.88859	10.492	1.0827	0.870369	0.324
11	2016	0.413588	0.253975	4.44371	0.1476	0.6772	0.001961	0.6407	7.06266	3.83766	10.43	1.13668	0.86847	0.339
11	2017	0.402236	0.271084	4.50568	0.1455	0.6891	0.001947	0.6123	7.09731	3.81612	10.56	1.24155	0.871516	0.327
11	2018	0.421406	0.289215	4.60517	0.1536	0.7002	0.001924	0.6041	7.11753	3.9555	10.802	1.30709	0.880657	0.319
11	2019	0.446129	0.328776	4.71805	0.1612	0.7158	0.001911	0.5989	6.84095	4.05843	10.827	1.26805	0.8869	0.321
11	2020	0.469555	0.373541	4.78699	0.156	0.7217	0.001903	0.6091	6.9928	4.57871	11.137	1.36415	0.877583	0.356
11	2021	0.531976	0.417392	4.80492	0.1499	0.7266	0.001894	0.5932	7.0738	4.57958	11.456	1.28631	0.886047	0.373
12	2012	0.138607	0.09606	3.26347	0.2301	0.463	0.002763	0.8962	6.3013	2.32434	7.999	0.598466	0.839134	0.266
12	2013	0.157024	0.100871	3.40685	0.2262	0.4787	0.002902	0.9684	6.49513	2.42475	8.273	0.604272	0.900802	0.276
12	2014	0.166766	0.111912	3.51244	0.2237	0.4931	0.002908	1.0493	6.63069	2.53461	8.839	0.666086	0.811068	0.286
12	2015	0.180127	0.123622	3.52812	0.2381	0.5097	0.003109	1.1082	6.7432	2.77068	8.947	0.785809	0.822231	0.303
12	2016	0.212568	0.14535	3.55478	0.2263	0.5262	0.003275	1.1076	6.88845	2.95395	8.49	0.84746	0.82366	0.314
12	2017	0.220894	0.146862	3.62913	0.2296	0.5429	0.003356	1.0835	6.97849	3.00943	8.738	0.903349	0.828576	0.313
12	2018	0.225745	0.16012	3.64545	0.219	0.5565	0.003436	1.0907	7.0256	3.02104	8.859	0.977217	0.83618	0.3
12	2019	0.241259	0.181599	3.76329	0.1992	0.5702	0.003583	0.963	7.12074	2.65849	9.194	1.22966	0.841866	0.308
12	2020	0.251492	0.20029	3.82144	0.1932	0.5833	0.003874	0.9711	7.14096	2.88047	9.528	1.26497	0.83071	0.349
12	2021	0.289553	0.239823	4.04813	0.1767	0.5939	0.003884	0.9566	7.127	2.92227	9.875	1.24823	0.843814	0.36
13	2012	0.166596	0.094739	3.71747	0.1323	0.5932	0.002466	0.6314	5.99164	2.30911	9.237	0.75944	0.796083	0.26
13	2013	0.170366	0.099674	3.7612	0.1403	0.608	0.002561	0.7009	6.025	2.40215	9.376	0.751905	0.845001	0.262
13	2014	0.177827	0.106531	3.84823	0.1375	0.6199	0.002565	0.7557	6.08007	2.45951	9.622	0.761113	0.770114	0.264
13	2015	0.187648	0.110306	3.82625	0.154	0.6322	0.002626	0.8199	6.17077	2.60622	10.297	0.82641	0.809379	0.272
13	2016	0.187541	0.116546	3.91342	0.1484	0.6439	0.002659	0.8066	6.29952	2.62514	10.052	0.876568	0.810793	0.27
13	2017	0.185708	0.126757	3.9332	0.1456	0.6578	0.002657	0.8208	6.36145	2.58777	10.209	0.951699	0.81834	0.269
13	2018	0.198419	0.140703	4.08278	0.135	0.6698	0.002654	0.8226	5.68626	2.50954	10.263	0.939619	0.819968	0.276
13	2019	0.211057	0.155759	4.14694	0.1198	0.6787	0.002654	0.7357	5.76201	2.4172	10.153	0.933693	0.825547	0.278
13	2020	0.227581	0.16474	4.17423	0.1188	0.6875	0.002646	0.7076	5.84788	2.64775	10.477	1.02528	0.821851	0.312
13	2021	0.285337	0.189155	4.41884	0.1068	0.697	0.002651	0.6747	5.75701	2.66308	10.811	1.00787	0.834748	0.327
14	2012	0.120102	0.061219	2.56649	0.2332	0.4739	0.003365	0.8321	6.06561	2.15611	7.293	0.646165	0.891537	0.248
14	2013	0.128834	0.068011	2.76317	0.2408	0.4904	0.003398	0.8917	6.14771	2.26884	7.167	0.655766	0.837057	0.257
14	2014	0.136936	0.072932	2.83439	0.2471	0.5055	0.003471	0.9596	6.25212	2.38324	7.77	0.701143	0.760992	0.266
14	2015	0.134369	0.079582	2.86562	0.2638	0.523	0.003492	1.0397	6.38017	2.60731	8.323	0.777409	0.803011	0.281
14	2016	0.145191	0.085577	3.05211	0.2496	0.5399	0.003601	1.0646	6.54174	2.75435	8.553	0.879426	0.795651	0.284
14	2017	0.150878	0.095949	3.09512	0.2555	0.557	0.003598	1.1039	6.65158	2.92089	8.82	0.887317	0.791637	0.283
14	2018	0.166205	0.107876	3.30285	0.2578	0.5734	0.003587	1.1161	6.72373	2.99561	8.947	0.961662	0.786422	0.297
14	2019	0.19086	0.12541	3.56953	0.258	0.5907	0.00463	1.0823	6.84242	3.00702	9.056	1.07498	0.793481	0.31
14	2020	0.198797	0.137816	3.68938	0.2598	0.6044	0.00466	1.1284	6.91478	3.30916	9.424	1.1155	0.791509	0.363
14	2021	0.237575	0.157969	3.73074	0.2289	0.6146	0.004673	1.0845	6.92564	3.19479	9.806	1.06971	0.80174	0.369
15	2012	0.287066	0.175262	3.6725	0.1181	0.5203	0.00252	0.625	6.65899	1.88596	8.908	0.776967	0.853588	0.295
15	2013	0.3122	0.18132	3.73791	0.1211	0.5346	0.002594	0.6661	6.76888	1.93443	9.233	0.821196	0.793204	0.302
15	2014	0.332688	0.189621	3.78623	0.1208	0.5477	0.002646	0.7151	6.83884	1.97819	9.477	0.897597	0.8354	0.309
15	2015	0.338371	0.199069	3.81397	0.1309	0.5697	0.00267	0.7668	6.92292	2.0628	9.728	0.96783	0.864317	0.332
15	2016	0.385745	0.211287	3.8664	0.1287	0.5913	0.002664	0.7839	7.01894	2.13367	9.191	1.01302	0.869176	0.34
15	2017	0.396235	0.218921	3.90942	0.1275	0.6079	0.002697	0.76	7.09481	2.14923	9.494	1.05815	0.869523	0.348
15	2018	0.382459	0.225925	3.92296	0.1321	0.6146	0.002735	0.7515	7.21351	2.21235	9.732	1.12591	0.872493	0.354
15	2019	0.362293	0.241615	3.77872	0.1511	0.6186	0.002774	0.7423	6.92101	2.68849	10.104	1.32953	0.871801	0.353
15	2020	0.363078	0.276537	3.93281	0.1536	0.6305	0.002822	0.7473	7.10436	2.95683	10.468	1.3684	0.869522	0.399
15	2021	0.454086	0.327484	4.22581	0.1409	0.6394	0.002833	0.6972	7.23588	2.90649	10.845	1.32219	0.877681	0.405
16	2012	0.15233	0.08361	2.9663	0.1691	0.4199	0.002619	0.7247	6.63979	1.74598	7.373	0.549272	0.872217	0.279
16	2013	0.196866	0.090559	3.1144	0.1734	0.436	0.002609	0.8104	6.72551	1.89813	7.863	0.57791	0.891578	0.29
16	2014	0.209625	0.096005	3.18055	0.1726	0.4505	0.002591	0.881	6.82103	1.96356	8.27	0.727507	0.827664	0.301
16	2015	0.211573	0.104039	3.21326	0.1838	0.4702	0.002583	0.9637	6.90968	2.1367	8.368	0.830213	0.833627	0.314
16	2016	0.239165	0.111386	3.24064	0.1842	0.4878	0.002735	0.9986	7.02885	2.2356	8.198	0.877252	0.835407	0.323
16	2017	0.245776	0.119278	3.2999	0.1844	0.5056	0.002725	0.9987	7.05871	2.26275	8.432	0.914833	0.835432	0.327
16	2018	0.240777	0.122388	3.25694	0.1918	0.5224	0.002723	1.0009	7.07721	2.32443	8.615	0.986241	0.844649	0.34
16	2019	0.245526	0.141989	3.39886	0.1873	0.5401	0.002725	0.9574	7.16387	2.30685	8.607	1.10219	0.843234	0.351
16	2020	0.237783	0.156933	3.42231	0.1886	0.5543	0.002719	0.9852	7.23272	2.5331	8.872	1.17017	0.838433	0.369
16	2021	0.275281	0.187044	3.55763	0.1769	0.5645	0.002748	0.9615	7.21489	2.61511	9.145	1.18919	0.857392	0.374
17	2012	0.151675	0.105003	3.46948	0.169	0.5323	0.003774	0.7001	5.87958	2.06786	7.835	0.733361	0.84994	0.282
17	2013	0.162106	0.113502	3.56388	0.1763	0.5451	0.003913	0.7788	6.05589	2.15527	8.325	0.772191	0.852915	0.291
17	2014	0.178044	0.129518	3.62434	0.1802	0.5573	0.004073	0.837	6.18826	2.20582	8.776	0.883098	0.828081	0.3
17	2015	0.183761	0.139392	3.63152	0.2075	0.5718	0.004325	0.8989	6.32314	2.34298	8.87	0.943218	0.846574	0.317
17	2016	0.215572	0.148966	3.61362	0.1966	0.5857	0.004421	0.9188	6.51144	2.50466	8.63	0.979343	0.849785	0.327
17	2017	0.205827	0.161197	3.68512	0.1917	0.5988	0.004565	0.9099	6.60974	2.53292	8.675	1.06901	0.851471	0.329
17	2018	0.218448	0.172914	3.77299	0.1844	0.61	0.004648	0.9103	6.67226	2.53291	8.951	1.09604	0.85371	0.342
17	2019	0.225867	0.196932	3.87474	0.1739	0.6183	0.004876	0.8656	6.79169	2.40925	9.438	1.20012	0.856551	0.348
17	2020	0.22651	0.207247	3.93711	0.1943	0.6289	0.005041	0.7414	6.57093	2.92406	9.808	1.3092	0.865017	0.37
17	2021	0.295379	0.246499	4.10512	0.1587	0.6409	0.005093	0.7754	6.68942	2.78957	10.192	1.39284	0.865839	0.397
18	2012	0.147525	0.088583	3.09104	0.1859	0.4622	0.003551	0.6556	6.13029	1.75117	6.924	0.822697	0.952434	0.276
18	2013	0.158429	0.091706	3.1307	0.1905	0.4763	0.003567	0.7246	6.28991	1.82836	7.417	0.858278	0.875299	0.301
18	2014	0.162144	0.100124	3.20234	0.1856	0.4898	0.003574	0.7857	6.44669	1.88771	8.132	0.913832	0.845787	0.326
18	2015	0.179023	0.106016	3.2669	0.1982	0.5079	0.003581	0.8665	6.57964	2.09128	8.724	0.996015	0.843045	0.328
18	2016	0.195247	0.112967	3.36211	0.2009	0.527	0.003597	0.8986	6.74955	2.20368	8.18	1.09674	0.847602	0.348
18	2017	0.200543	0.118578	3.4314	0.2026	0.5462	0.003614	0.9427	6.88481	2.31777	8.447	1.18476	0.846988	0.365
18	2018	0.195534	0.128631	3.5636	0.2053	0.5609	0.003619	0.9651	6.97676	2.34601	8.683	1.30685	0.848599	0.363
18	2019	0.209125	0.147669	3.62487	0.2021	0.5745	0.003623	0.9737	7.12987	2.39172	8.75	1.41555	0.84587	0.367
18	2020	0.212051	0.166378	3.70426	0.2011	0.5876	0.003628	0.9968	7.27818	2.56848	9.037	1.35549	0.84466	0.399
18	2021	0.254675	0.197373	3.89671	0.1816	0.5971	0.003653	0.9765	5.04652	2.57768	9.333	1.30277	0.865043	0.404
19	2012	0.331373	0.313465	4.04252	0.1295	0.6715	0.001765	0.3286	7.3042	3.59281	9.936	0.957356	0.839497	0.274
19	2013	0.35607	0.31868	4.05854	0.1346	0.6809	0.0018	0.3571	7.343	3.75416	10.237	1.00889	0.852811	0.284
19	2014	0.384643	0.318252	4.07363	0.135	0.6862	0.001846	0.3878	7.40893	3.68451	10.445	1.0574	0.920893	0.294
19	2015	0.422742	0.349911	4.06474	0.1762	0.6951	0.00185	0.4167	7.42292	4.31162	11.076	1.13001	0.908083	0.292
19	2016	0.468647	0.391933	4.12293	0.1663	0.7015	0.001832	0.4119	7.34661	4.3393	10.49	1.1977	0.911009	0.295
19	2017	0.523846	0.442464	4.28317	0.1676	0.7074	0.001809	0.421	7.34382	4.22846	10.61	1.26515	0.913141	0.295
19	2018	0.580122	0.489046	4.41715	0.1617	0.7181	0.001763	0.4297	7.27993	4.19034	10.854	1.29625	0.917604	0.295
19	2019	0.636241	0.546628	4.4705	0.1607	0.7265	0.001764	0.4313	7.32778	3.71923	11.342	1.37264	0.919472	0.305
19	2020	0.665755	0.595769	4.53378	0.1574	0.7415	0.001758	0.4495	7.39036	4.18305	11.673	1.43937	0.932232	0.335
19	2021	0.754654	0.676232	4.58935	0.1465	0.7463	0.001758	0.4255	7.51753	4.14412	12.014	1.3769	0.945939	0.354
20	2012	0.103633	0.056327	2.62684	0.229	0.4348	0.002299	0.7525	3.85547	2.17276	6.759	0.738752	0.816486	0.31
20	2013	0.113509	0.061499	2.63189	0.2221	0.4511	0.002355	0.8241	3.76948	2.24787	7.534	0.753513	0.948603	0.301
20	2014	0.119278	0.062961	2.61813	0.222	0.4654	0.002409	0.8833	4.11906	2.32053	7.769	0.810174	0.852376	0.292
20	2015	0.121314	0.066819	2.60121	0.2419	0.4799	0.002453	0.9658	4.67524	2.43484	7.606	0.84485	0.844352	0.307
20	2016	0.13003	0.069584	2.65535	0.2425	0.4924	0.002481	0.9956	4.07777	2.5177	7.515	0.875934	0.844791	0.316
20	2017	0.122637	0.075207	2.68512	0.265	0.5059	0.002513	1.1067	4.01725	2.76009	7.719	1.09976	0.840424	0.338
20	2018	0.12017	0.07739	2.71866	0.2609	0.5182	0.002535	1.116	3.51087	2.77499	7.799	1.14707	0.831744	0.355
20	2019	0.120586	0.085013	2.80639	0.2755	0.5298	0.002565	1.1722	4.33776	2.92617	7.27	1.52202	0.828655	0.365
20	2020	0.120149	0.088918	2.7985	0.2789	0.542	0.002622	1.1707	4.50943	3.1531	7.47	1.61671	0.835275	0.376
20	2021	0.180659	0.113864	3.02481	0.2348	0.5508	0.003188	1.1281	4.66888	3.10137	7.675	1.53122	0.830765	0.408
21	2012	0.116445	0.027947	2.44495	0.3193	0.5102	0.00267	0.7513	4.64054	3.15153	6.522	1.66511	0.880493	0.241
21	2013	0.112994	0.03123	2.52972	0.3182	0.5228	0.002707	0.8491	4.7197	3.33063	7.083	1.74305	0.851586	0.261
21	2014	0.108714	0.033568	2.54553	0.3141	0.533	0.002778	0.889	4.76789	3.37627	7.143	2.07225	0.697667	0.281
21	2015	0.10749	0.036672	2.61447	0.3347	0.5491	0.002847	0.9321	5.03417	3.85378	6.593	2.25186	0.709299	0.298
21	2016	0.108803	0.037108	2.64547	0.3396	0.567	0.002947	0.9598	4.99157	4.1333	6.2	2.42718	0.732604	0.303
21	2017	0.114273	0.038776	2.62973	0.3236	0.5804	0.003158	0.9511	5.0479	4.15809	6.502	2.51252	0.753024	0.315
21	2018	0.120887	0.042572	2.61958	0.35	0.5913	0.003564	0.7686	3.99232	3.81424	6.715	2.49697	0.755873	0.305
21	2019	0.119775	0.053668	2.68307	0.3501	0.5937	0.003829	0.6352	4.65274	3.62764	5.943	2.84755	0.766291	0.321
21	2020	0.109348	0.057466	2.64617	0.3565	0.6027	0.003974	0.6583	5.34339	3.66825	6.032	3.16619	0.780824	0.331
21	2021	0.161641	0.069565	3.054	0.3062	0.6097	0.00402	0.6198	5.42507	3.3892	6.123	3.2144	0.779869	0.352
22	2012	0.13738	0.068355	3.19499	0.267	0.5664	0.004057	0.7657	5.40476	3.06918	8.547	0.75218	0.887873	0.247
22	2013	0.153518	0.075074	3.3254	0.2396	0.5829	0.004078	0.8163	5.54759	3.19127	9.06	0.819333	0.813617	0.26
22	2014	0.1641	0.081447	3.42165	0.2317	0.5974	0.004187	0.8614	5.56089	3.21055	9.501	1.02197	0.817501	0.273
22	2015	0.184255	0.090427	3.46104	0.2413	0.6147	0.00458	0.9132	5.45926	3.29154	9.296	1.0606	0.859493	0.289
22	2016	0.194239	0.100064	3.58324	0.2256	0.6333	0.004595	0.9046	5.22222	3.25154	8.871	1.08096	0.863539	0.308
22	2017	0.203202	0.107964	3.73719	0.2232	0.65	0.004704	0.9028	5.02795	3.25724	8.672	1.11409	0.859941	0.322
22	2018	0.199828	0.115734	3.86661	0.223	0.6661	0.004979	0.9215	5.37104	3.3951	9.176	1.27943	0.857986	0.326
22	2019	0.207203	0.122755	3.91999	0.2054	0.6824	0.005467	0.8394	5.09479	3.24447	9.156	1.32228	0.861661	0.331
22	2020	0.216905	0.132948	3.94739	0.1957	0.6946	0.005634	0.8234	4.97617	3.39015	9.483	1.32175	0.853181	0.357
22	2021	0.24267	0.151179	4.14361	0.1733	0.7032	0.005732	0.7831	4.97159	3.32816	9.822	1.32206	0.862727	0.361
23	2012	0.155745	0.099619	2.95543	0.2283	0.4335	0.00363	0.7138	6.4276	2.83754	7.365	0.668298	0.790643	0.266
23	2013	0.164712	0.108446	3.06572	0.2357	0.4496	0.003722	0.7702	6.45667	2.97138	7.998	0.681649	0.871291	0.273
23	2014	0.175978	0.114775	3.19171	0.2382	0.4651	0.003805	0.8171	6.44881	3.05013	8.291	0.790924	0.841574	0.28
23	2015	0.177368	0.124331	3.188	0.2495	0.4827	0.003851	0.8494	6.4339	3.26683	8.594	0.990915	0.874878	0.288
23	2016	0.195897	0.132292	3.25925	0.2432	0.5	0.003928	0.8748	6.27259	3.35318	8.134	1.15669	0.884552	0.291
23	2017	0.209895	0.139965	3.37211	0.2351	0.5178	0.003981	0.8627	6.30442	3.3051	8.552	1.28347	0.889546	0.309
23	2018	0.212883	0.157847	3.41969	0.2386	0.535	0.003985	0.8643	6.38548	3.23242	9.006	1.36586	0.89502	0.316
23	2019	0.228948	0.176278	3.47661	0.222	0.5536	0.004037	0.819	6.45635	3.0649	9.06	1.40759	0.894682	0.327
23	2020	0.239436	0.193484	3.55449	0.2304	0.5673	0.004712	0.8076	6.54233	3.28929	9.39	1.4496	0.892128	0.346
23	2021	0.262027	0.223256	3.61711	0.2083	0.5782	0.004765	0.7718	6.61272	3.35033	9.732	1.42139	0.875359	0.352
24	2012	0.099142	0.031139	2.12226	0.4022	0.363	0.004586	0.8344	3.43413	2.74581	4.572	1.22603	0.820417	0.27
24	2013	0.102536	0.038502	2.29657	0.3812	0.3789	0.004752	0.9118	3.57566	2.88979	5.348	1.15117	0.896131	0.289
24	2014	0.106999	0.045439	2.33988	0.3823	0.4024	0.004871	0.974	3.35354	2.98191	5.776	1.07027	0.747509	0.308
24	2015	0.112797	0.052701	2.39151	0.3751	0.4296	0.005027	1.0422	3.00977	3.28402	5.509	1.13653	0.774091	0.32
24	2016	0.120167	0.060463	2.4874	0.3619	0.4556	0.005098	1.1212	4.0105	3.53483	5.567	1.12667	0.775056	0.33
24	2017	0.138919	0.066595	2.62973	0.3406	0.4776	0.005112	1.145	3.41422	3.46724	6.615	1.12017	0.774978	0.341
24	2018	0.143165	0.07317	2.81301	0.3397	0.4954	0.005152	1.2125	3.69545	3.45717	7.049	1.19735	0.776179	0.374
24	2019	0.144277	0.077476	2.86163	0.3547	0.5148	0.00532	1.0802	3.84656	3.31673	7.384	1.3915	0.785256	0.375
24	2020	0.141616	0.083864	2.92101	0.322	0.5315	0.005358	1.0487	3.41066	3.39449	7.744	1.46098	0.77884	0.392
24	2021	0.163463	0.088135	3.00022	0.2854	0.5433	0.005379	0.9249	2.73141	3.37038	8.122	1.4132	0.79569	0.402
25	2012	0.112381	0.04166	2.31846	0.3465	0.3847	0.004731	0.7596	4.92856	3.08999	5.562	0.958481	0.88607	0.277
25	2013	0.123914	0.045953	2.36837	0.3462	0.3999	0.004803	0.8425	5.04831	3.08902	5.376	0.993898	0.788544	0.308
25	2014	0.119591	0.047685	2.43186	0.3463	0.4121	0.004952	0.8973	5.11334	3.15539	5.821	1.04939	0.789243	0.339
25	2015	0.119782	0.055068	2.67277	0.346	0.4293	0.005061	0.9913	5.22765	3.36863	5.479	1.135	0.815846	0.344
25	2016	0.127056	0.060604	2.76883	0.3394	0.4464	0.005091	1.09	4.05333	3.43393	5.216	1.21317	0.814928	0.35
25	2017	0.123685	0.064476	2.80518	0.3489	0.4629	0.005167	1.1563	4.17469	3.38066	5.694	1.26238	0.811379	0.374
25	2018	0.132273	0.068729	2.86106	0.3397	0.4744	0.005377	1.1818	4.24678	3.27501	5.829	1.21091	0.812446	0.368
25	2019	0.138868	0.07504	2.98214	0.2915	0.4867	0.005566	0.9873	3.90954	2.75676	6.867	1.53544	0.814696	0.368
25	2020	0.144022	0.080339	3.00221	0.2844	0.5005	0.006194	1.007	3.95801	2.86365	7.188	1.52463	0.8091	0.433
25	2021	0.158561	0.08792	3.03495	0.2444	0.5105	0.006416	0.946	4.04811	2.7811	7.525	1.42733	0.81919	0.426
26	2012	0.152194	0.095815	3.44202	0.23	0.4971	0.051238	0.8333	5.2222	2.52692	5.783	0.620477	0.812252	0.348
26	2013	0.167878	0.106014	3.55105	0.2262	0.5157	0.052114	0.9185	5.42841	2.5792	6.761	0.629235	0.818589	0.347
26	2014	0.176147	0.113077	3.60196	0.224	0.5301	0.051415	0.9718	5.54712	2.65397	7.243	0.683679	0.85819	0.346
26	2015	0.172581	0.116452	3.5398	0.2428	0.5474	0.051545	1.0311	5.66235	3.00612	7.479	0.808412	0.864905	0.344
26	2016	0.179026	0.124019	3.61011	0.2263	0.5639	0.050735	1.0735	5.80783	3.05044	7.868	0.865584	0.878277	0.357
26	2017	0.194759	0.133596	3.65403	0.2207	0.5807	0.049971	1.0877	5.98639	2.94368	8.339	0.852208	0.884616	0.357
26	2018	0.199525	0.142922	3.58185	0.217	0.5965	0.050028	1.076	6.11624	2.9086	8.544	0.859607	0.888103	0.356
26	2019	0.194674	0.15789	3.7495	0.2217	0.6128	0.049889	1.045	6.27893	3.05793	8.296	0.986707	0.885592	0.364
26	2020	0.161671	0.168956	3.7488	0.2265	0.6266	0.049428	1.0717	6.36711	3.38534	8.722	1.10466	0.882161	0.382
26	2021	0.257344	0.193903	3.86094	0.2037	0.6363	0.050109	0.9133	6.49378	3.32218	9.17	0.984539	0.879416	0.386
27	2012	0.100754	0.032577	2.66862	0.3645	0.3878	0.003464	0.9106	1.34987	3.06649	4.261	0.872896	0.718812	0.313
27	2013	0.103836	0.038263	2.68102	0.3648	0.405	0.003512	1.0312	1.48504	3.30025	4.587	0.910161	0.870108	0.304
27	2014	0.100626	0.042019	2.78809	0.3717	0.4228	0.003609	1.1532	1.81848	3.66161	4.936	1.02842	0.777134	0.295
27	2015	0.092303	0.047656	2.78316	0.4357	0.4424	0.003643	1.2892	1.9277	4.42224	5.425	1.33939	0.786196	0.318
27	2016	0.110736	0.051011	2.75938	0.4375	0.4607	0.003691	1.3422	2.04084	4.64449	5.851	1.47141	0.778045	0.343
27	2017	0.116195	0.053779	2.78809	0.443	0.4812	0.003645	0.7812	1.07878	4.75669	6.955	1.57638	0.777869	0.348
27	2018	0.115528	0.055845	2.73437	0.4575	0.4969	0.003643	0.6792	1.20472	4.6143	7.273	1.62098	0.77962	0.337
27	2019	0.110289	0.062763	2.90963	0.4533	0.507	0.003839	0.6848	1.73346	4.63925	6.583	1.67879	0.797889	0.342
27	2020	0.119918	0.067593	2.84665	0.4617	0.5223	0.003945	0.7138	1.81183	4.7858	6.85	1.7414	0.791684	0.368
27	2021	0.172243	0.078546	3.09648	0.393	0.5333	0.003961	0.698	1.94608	4.5415	7.129	1.56118	0.788083	0.381
28	2012	0.08685	0.014377	2.62031	0.6121	0.4785	0.002588	0.9947	2.56417	3.33771	3.564	0.571518	0.692742	0.298
28	2013	0.081235	0.013992	2.55101	0.5787	0.4929	0.002763	1.1126	1.75863	3.53464	4.037	0.572236	0.805465	0.314
28	2014	0.075764	0.020627	2.61374	0.585	0.5084	0.002872	1.2422	1.12413	3.77785	3.739	0.691139	0.708908	0.33
28	2015	0.079704	0.02072	2.44842	0.6269	0.5167	0.002996	1.3283	1.23128	4.22036	4.141	0.828959	0.721175	0.365
28	2016	0.087645	0.023427	2.54003	0.5927	0.5355	0.003119	1.3715	-0.007001	4.33429	4.749	0.88107	0.701278	0.363
28	2017	0.085937	0.02891	2.80397	0.5831	0.5545	0.003208	1.4795	0.213178	4.59044	5.21	1.05299	0.702129	0.367
28	2018	0.09273	0.032555	2.58852	0.575	0.5727	0.003264	1.4544	-1.22032	4.3058	5.31	1.0826	0.705898	0.372
28	2019	0.08907	0.034192	2.79545	0.6284	0.5878	0.00334	1.4752	1.54154	4.20991	4.747	1.29709	0.70993	0.36
28	2020	0.093967	0.036663	2.57338	0.643	0.6008	0.003403	1.278	0.565466	4.28522	5.061	1.33625	0.701369	0.383
28	2021	0.131356	0.04408	2.76569	0.5594	0.6102	0.003462	1.1146	-1.57459	4.06188	5.396	1.24674	0.723669	0.37
29	2012	0.085866	0.026688	3.05871	0.3692	0.5115	0.004641	0.8956	2.62277	2.91933	4.978	0.84746	0.700217	0.341
29	2013	0.096512	0.030565	3.07454	0.3579	0.5284	0.005009	1.0285	2.21644	3.01781	5.492	0.851505	0.716044	0.347
29	2014	0.107615	0.034832	3.18511	0.3635	0.5482	0.005434	1.1532	1.73667	3.19303	5.984	0.890124	0.696988	0.353
29	2015	0.090189	0.04173	3.16082	0.391	0.5698	0.005754	1.2039	2.45179	3.40788	6.255	0.93825	0.709255	0.362
29	2016	0.101422	0.045919	3.16927	0.3959	0.5874	0.005825	1.1975	2.82416	3.50611	6.805	0.966482	0.706752	0.4
29	2017	0.098951	0.051225	3.19622	0.3987	0.6095	0.005904	1.0827	3.04572	3.53735	7.359	1.02012	0.715974	0.398
29	2018	0.113235	0.0599	3.32934	0.383	0.6215	0.006031	0.8231	2.65252	3.46432	7.506	1.07563	0.717857	0.394
29	2019	0.113611	0.063881	3.37348	0.3837	0.6363	0.006203	0.7298	2.8525	3.70497	6.592	1.18875	0.710802	0.399
29	2020	0.111023	0.066038	3.37929	0.3776	0.6496	0.006225	0.7257	2.93181	3.85612	7.039	1.22662	0.718729	0.403
29	2021	0.162477	0.075983	3.70475	0.3158	0.6604	0.00633	0.643	2.93932	3.52586	7.516	1.05674	0.727453	0.416
30	2012	0.087075	0.034089	2.47401	0.3624	0.4422	0.025175	0.8206	3.24851	2.69741	3.359	0.776428	0.817207	0.332
30	2013	0.09199	0.038658	2.46725	0.3632	0.4494	0.025556	0.9157	3.39419	2.83393	3.58	0.83006	0.832417	0.306
30	2014	0.095118	0.041188	2.49815	0.3578	0.4679	0.025885	1.0188	3.2432	2.88207	4.076	0.958708	0.815938	0.311
30	2015	0.090904	0.047288	2.55878	0.408	0.4878	0.026067	1.1596	3.33874	3.23492	4.862	1.1593	0.818583	0.327
30	2016	0.098402	0.04965	2.56802	0.4288	0.5042	0.026201	1.0661	3.28165	3.45092	4.448	1.19378	0.80024	0.346
30	2017	0.10066	0.050804	2.45359	0.4261	0.519	0.026284	1.1109	2.58342	3.50381	5.293	1.15432	0.806131	0.361
30	2018	0.106588	0.055595	2.39608	0.4109	0.5401	0.02662	0.7413	2.60881	3.29653	5.32	1.13428	0.812768	0.347
30	2019	0.096259	0.057533	2.30358	0.3909	0.5551	0.027085	0.6817	3.12825	3.18105	5.448	1.46384	0.814978	0.345
30	2020	0.085927	0.058479	2.3618	0.401	0.5653	0.029018	0.7806	2.70128	3.42106	5.784	1.49055	0.813185	0.364
30	2021	0.141862	0.066994	2.69192	0.3322	0.5726	0.029972	0.7749	2.7272	3.26401	6.141	1.28367	0.791707	0.369
